# Supplementary material for: Specificity protein 1/microRNA-92b forms a feedback loop promoting the migration and invasion of head and neck squamous cell carcinoma
Source: Bioengineered. 2021 Dec 14;12(2):11397–409. doi: 10.1080/21655979.2021.2008698 (PMC8810166; doi:10.1080/21655979.2021.2008698)
Supplement: Supplemental Material [file KBIE_A_2008698_SM0937.zip]

Archive with 9 entries (8 files):
- supplementary/
- supplementary/Supplementary material S1.docx
- supplementary/Supplementary material S2.docx
- supplementary/Supplementary material S3.docx
- supplementary/Supplementary material S4.JPG
- supplementary/Table S1.xlsx
- supplementary/Table S2.docx
- supplementary/Table S3.xls
- supplementary/Table S4.xlsx
