# Supplementary material for: Specificity protein 1/microRNA-92b forms a feedback loop promoting the migration and invasion of head and neck squamous cell carcinoma
Source: Bioengineered. 2021 Dec 14;12(2):11397–409. doi: 10.1080/21655979.2021.2008698 (PMC8810166; doi:10.1080/21655979.2021.2008698)
Supplement: Supplemental Material [file KBIE_A_2008698_SM0937.zip › supplementary/Table S1.xlsx]

## Sheet: 工作表1
Table S2. Primers for ChIP PCR
Target	Forward	Reverse
Site 1	5'-TTCCTGGGTAGGGTACAAGG-3'	5'-GTACAGGACCTCGACCTAGC-3'
Site 2	5'-AACTAACGTGGGGATGGGG-3'	5'-GTGGGTTTCAGGGTAGAAC-3'
Site 3	5'-CTGGAGGAAATGGAGCTAAG-3'	5'-GACGAGGTTTCACCATCTTG-3'
Site 4	5'-AGATGGTGAAACCTCGTCTC-3'	5'-ATCCCATTCTGTCACCCCAC-3'
Site 5	5'-GTGGGGACATCTGACGTCAG-3'	5'-CGCGCGCTTGCTCTTTAAGT-3'
