# Supplementary material for: Specificity protein 1/microRNA-92b forms a feedback loop promoting the migration and invasion of head and neck squamous cell carcinoma
Source: Bioengineered. 2021 Dec 14;12(2):11397–409. doi: 10.1080/21655979.2021.2008698 (PMC8810166; doi:10.1080/21655979.2021.2008698)
Supplement: Supplemental Material [file KBIE_A_2008698_SM0937.zip › supplementary/Table S3.xls]

## Sheet: 新建 Microsoft Excel 97-2003 工作表
Table S3.Raw data of nude mice tumor growth
		Blank control					SP1 control					SP1 knock-down
		1	2	3	4	5	1	2	3	4	5	1	2	3	4	5
10d	Long diameter（mm）	5.22	5.42	5.26	4.66	5.26	6.42	5.42	6.36	5.62	7.28	5.62	3.86	5.26	4.22	4.22
	Short diameter（mm）	4.62	4.62	3.86	3.84	5.12	5.36	5.12	5.14	5.22	5.62	4.62	4.22	4.16	3.86	3.16
	Volumn（mm3）	55.7089	57.8433	39.1859	34.3572	68.9439	92.222	71.041	84.0143	76.568	114.967	59.9778	34.3702	45.5137	31.4382	21.0696
13d	Long diameter（mm）	7.54	6.84	7.24	8.56	8.34	9.64	7.28	7.42	7.24	8.42	7.24	5.64	6.96	5.64	5.42
	Short diameter（mm）	6.86	6.32	6.44	7.26	7.12	7.54	6.36	6.56	6.36	6.44	5.26	5.22	5.22	5.32	4.18
	Volumn（mm3）	177.415	136.603	150.134	225.589	211.396	274.025	147.237	159.655	146.428	174.604	100.157	76.8405	94.8244	79.8128	47.3502
16d	Long diameter（mm）	8.54	8.46	8.24	10.44	10.46	10.66	8.24	8.56	8.24	10.24	8.22	6.34	7.54	6.34	6.44
	Short diameter（mm）	8.22	8.26	7.36	8.94	8.32	8.94	7.64	8.34	7.56	7.06	6.34	6.18	6.26	6.12	5.86
	Volumn（mm3）	288.517	288.603	223.179	417.201	362.033	425.993	240.483	297.698	235.473	255.199	165.204	121.07	147.737	118.73	110.574
19d	Long diameter（mm）	10.58	10.44	10.64	12.42	12.64	12.96	10.86	10.48	10.22	11.64	8.56	7.56	8.96	7.04	7.14
	Short diameter（mm）	9.68	9.46	8.66	10.82	10.06	10.04	10.32	9.86	8.96	7.46	7.44	7.06	8.34	6.56	6.34
	Volumn（mm3）	495.686	467.146	398.977	727.02	639.607	653.194	578.308	509.431	410.239	323.892	236.913	188.409	311.609	151.478	143.498
22d	Long diameter（mm）	14.68	12.64	13.86	14.62	15.96	15.84	12.64	12.84	12.84	13.24	9.46	8.56	10.64	7.48	7.54
	Short diameter（mm）	12.74	12.88	8.96	12.88	11.64	10.58	11.96	12.06	10.64	8.66	9.04	7.44	8.68	7.06	6.54
	Volumn（mm3）	1191.34	1048.45	556.351	1212.69	1081.21	886.536	904.023	933.748	726.806	496.471	386.543	236.913	400.822	186.415	161.249
25d	Long diameter（mm）	16.02	15.96	15.12	17.12	17.32	17.52	15.62	16.52	15.86	16.02	11.26	10.86	11.62	8.16	8.44
	Short diameter（mm）	14.86	13.26	10.64	14.88	13.94	11.32	15.24	14.62	11.86	10.66	10.08	8.24	9.34	7.26	6.94
	Volumn（mm3）	1768.76	1403.1	855.865	1895.31	1682.84	1122.53	1813.93	1765.53	1115.43	910.221	572.044	368.684	506.839	215.047	203.25
