# Supplementary material for: Specificity protein 1/microRNA-92b forms a feedback loop promoting the migration and invasion of head and neck squamous cell carcinoma
Source: Bioengineered. 2021 Dec 14;12(2):11397–409. doi: 10.1080/21655979.2021.2008698 (PMC8810166; doi:10.1080/21655979.2021.2008698)
Supplement: Supplemental Material [file KBIE_A_2008698_SM0937.zip › supplementary/Table S4.xlsx]

## Sheet: 92b
Table S4. Raw data of Real-time PCR
37A 92b mimics vs. mNC			37B 92b mimics vs. mNC
	reference gene	target gene		reference gene	target gene
experiment group	11.43	21.4	experiment group	11.31	22.83
	11.13	22.4		11.38	24.03
	10.95	21.02		11.5	22.9
control group	10.36	23.31	control group	10.06
	10.81	22.97		9.12	24.08
	9.83	23.98			24.85
	reference gene	target gene		reference gene	target gene
experiment group	10.56	33.6	experiment group	7.73	25.97
	10.6	33.8		8.46	25.89
	10.58	33.4		8.34	25.91
control group	10.53	35.78	control group	7.96	29.6
	10.33	36.35		8.52
	10.43	36		8.06	28.85
	reference gene	target gene		reference gene	target gene
experiment group		25.69	experiment group	10.22
	19.4	24.97		9.09	22.49
	18.98	25.15			23.05
control group	16.99	25.18	control group	11.77
	16.44	23.48		11.61	28.53
	15.67	24.31		11.93	28.03
37A 92b inhibitor vs. inNC			37B 92b inhibitor vs. inNC
	reference gene	target gene		reference gene	target gene
experiment group	12.8	21.82	experiment group	14.64	28.77
	12.73	22.3		14.37	27.96
	12.64	22		14.2	27.53
control group	13.15	19.54	control group	15.93
	13.14	20.48		15.88	28.92
	13.5	21.08		15.41	28.58
	reference gene	target gene		reference gene	target gene
experiment group	11.64		experiment group	12.8	28.34
	11.98	24.54		12.37	28.65
		24.7		12.42	28.11
control group	12.34	24.5	control group	10.94	26.18
	12.35	24.22		11.16	25.95
	12.7	24.48		11.06	26.06
	reference gene	target gene		reference gene	target gene
experiment group	10.98	23.6	experiment group	10.54	26.05
	10.96	23.63		11.13	26.01
	11.03	23.39		10.86	26
control group	11.12	21.98	control group	12.82
	11.18	21.87		12.72	27.38
	11.28	21.98			27.06
37A SP1 siRNA			37B SP1 siRNA
	reference gene	target gene		reference gene	target gene
experiment group	23.985	31.789	experiment group	8.44	25.63
	22.185	30.425		9.32	22.77
	23.121	31.245		8.59	23.31
control group	24.948	31.975	control group	15.92	26
	24.145	31.157		15.28	23.99
	24.493	32.301		15.94	24.36
	reference gene	target gene		reference gene	target gene
experiment group	24.107	31.146	experiment group	8.98	26.34
	22.943	30.842		8.73	27.76
	23.447	30.829		9.58	28.51
control group	24.518	30.317	control group	9.6	25.01
	24.385	29.986		9.4	25.05
	23.739	30.507			24.9
	reference gene	target gene		reference gene	target gene
experiment group	20.054	30.678	experiment group	8.12	30.35
	19.451	30.995		8.15	30.23
	19.652	30.826		8.15	30.38
control group	21.416	30.874	control group	9.08	28.76
	20.182	30.708		8.85	28.24
	19.857	30.392		9.07	28.68
37A SP1 siRNA + 92b inhibitor plasmid			37B SP1 siRNA + 92b inhibitor plasmid
	reference gene	target gene		reference gene	target gene
experiment group	11.66	25.29	experiment group	11.13	34.3
	11.93	25.4		9.2	34.6
	11.62	25.46		10.68	34.82
control group	11.53	21.58	control group	10.61
	11.91	22.18		9.97	30.99
	11.68	21.76		10.33	32.6
	reference gene	target gene		reference gene	target gene
experiment group		25.48	experiment group	12.09	27.5
	10.35	23.92		10.94	28.24
	10.2	24.18		11.98	29.6
control group	11.07	21.72	control group	12.54	25.81
	11.24	20.92		10.62
	11.27	20.24		13.03	24.57
	reference gene	target gene		reference gene	target gene
experiment group	8.76	32.58	experiment group		30.1
	8.87	32.28		10.44	30.9
	8.73	32		10.08	30.52
control group	9.94	27.16	control group	11.4	28.5
	9.99	27.23		11.74	28.74
	10.16	26.95		11.37	28.07

## Sheet: SP1
Table S4. Raw data of Real-time PCR
37A 92b mimics vs. mNC			37B 92b mimics vs. mNC
	reference gene	target gene		reference	target gene
experiment group		22.92	experiment group	23.51	22
	24.77	21.96		22.99	21.99
	23.63	22.57		22.36	22.31
control group		23.47	control group	19.97	20.5
	22.94	24.33		19.59	20.78
	22.44	22.66		19.19	22.9
	reference gene	target gene		reference	target gene
experiment group	15.12	22.31	experiment group	13.4	18.93
	15.66			13.48	18.93
	15.84	22.31		13.44	18.92
control group	14.35	25.61	control group	14.63	22.58
	14.12	22.38		14.62	22.54
	15.87			14.52	22.45
	reference gene	target gene		reference	target gene
experiment group	15.29	19.07	experiment group	15.82	19.71
	15.47	19.15		14.91	19.25
	15.61	19.24		15.05	19.74
control group	19.84	25.89	control group	16.53	23.31
	19.28	25.67		16.46	23.49
				16.19	23.09
37A 92b inhibitor vs. inNC			37B 92b inhibitor vs. inNC
	reference gene	target gene		reference	target gene
experiment group	13.92	19.92	experiment group	11.58
	13.7	19.82		12.92	21.93
	14.02	20.23		11.93	21.75
control group	15.29		control group		21.17
	14.88	19.21		13.68	21.09
	14.57	20.1		13.45	21.84
	reference gene	target gene		reference	target gene
experiment group	15.05		experiment group	15.69	24.68
	16.22	23.93		15.73	24.5
		23.87		15.78
control group	14.76	19.31	control group	22.9	30.76
	14.96	21.09		22.65	30.75
	14.85	21.33		22.56	30.83
	reference gene	target gene		reference	target gene
experiment group	12.87	33.18	experiment group	20.9	31.94
	13	32.67		20.89	32.04
	12.81	32.94		20.67	31.84
control group	12.71		control group	20.92	31.54
	12.79	31.33		20.79	31.22
	12.82	31.52		20.88	31.41
37A SP1 siRNA			37B SP1 siRNA
	reference gene	target gene		reference	target gene
experiment group	23.985	29.985	experiment group		23.38
	22.185	28.156		15.01	22.85
	23.121	29.661		14.85
control group	24.948	30.785	control group	19.97	20.5
	24.145	29.851		19.59	20.78
	24.493	29.507		19.19	22.9
	reference gene	target gene		reference	target gene
experiment group	20.054	28.108	experiment group	16.12	25.05
	19.451	26.987		16.01	24.87
	19.652	27.961		16.26	24.52
control group	21.416	28.135	control group	16.53	23.31
	20.182	28.086		16.46	23.49
	19.857	27.254		16.19	23.09
	reference gene	target gene		reference	target gene
experiment group	24.107	30.142	experiment group	16.23	25.24
	22.943	29.873		16.93	25.19
	23.447	29.571		16.56	24.93
control group	24.518	29.175	control group	20.41
	24.385	30.415		21.86	23.65
	23.739	30.158			23.45
37A SP1 siRNA + 92b inhibitor plasmid			37B SP1 siRNA + 92b inhibitor plasmid
	reference gene	target gene		reference	target gene
experiment group	14.35	23.19	experiment group		21.84
	14.73	22.92		13.79	21.72
	14.61	22.94		13.71	22.21
control group	14.59	21.95	control group	14.06	20.48
	14.77			14.12	20.46
	14.8	21.78
	reference gene	target gene		reference	target gene
experiment group	12.78	21.25	experiment group	15.34	22.83
	13.3	20.81		15.19	23.05
		21		14.79	23.19
control group	12.99	19.19	control group	16.27	20.08
	13.05			15.51	20.52
		19.36		14.9	21.14
	reference gene	target gene		reference	target gene
experiment group	14.6	22.52	experiment group	15.12
	14.61			14.93	29.78
	14.26	23.43		15.1	29.9
control group	13.93	20.86	control group	15.75	28.37
	13.76	20.41		16.14	28.54
	13.42	20.78		15.92	29.04

## Sheet: mice
Table S4. Raw data of Real-time PCR
	U6	92b		U6	92b		U6	92b
BL-1	7.73	26.79	NC-1	9.47	27.93	EG-1	8.12	28.83
	7.93	26.79		9.46	27.96		8.46	28.98
	7.91	26.49		9.4	27.86		8.09	28.67
BL-2	7.82	26.65	NC-2	8.08	27.35	EG-2	9.76	29.74
	7.96	26.82		8.15	26.98		9.95	29.8
	7.97	26.71		8.05	26.86		9.83	29.29
BL-3	6.86	25.82	NC-3	8.18	27.19	EG-3	9.49	29.48
	7	25.77		8.33	26.48		9.6	29.52
	6.96	25.29		8.27	27.1		9.15	29.5
BL-4	7.9	27.84	NC-4	8.73	27.86	EG-4	9.63	29.82
	7.92	27.8		9.12	27.67		9.56	29.92
	7.91	27.47		8.82	27.6		9.57	29.79
BL-5	8.13	26.59	NC-5	8.09	27.08	EG-5	9.1	28.94
	8.21	26.63		8.08	26.59		9.16	28.96
	8.19	27.8		8.06	27		9.09	28.73
